# Supplementary material for: The Autophagy-Related Musa acuminata Protein MaATG8F Interacts with MaATG4B, Regulating Banana Disease Resistance to Fusarium oxysporum f. sp. cubense Tropical Race 4
Source: J Fungi (Basel). 2024 Jan 23;10(2):91. doi: 10.3390/jof10020091 (PMC10890345; doi:10.3390/jof10020091)
Supplement: Supplementary file 1 [file jof-10-00091-s001.zip]

Archive with 3 entries (3 files):
- Table S2 Primers used in this study..xlsx
- Table S3 DEGs of MaATG8 genes..xlsx
- Table S1 ATG8 homologs identified in different plant species..xlsx
